# Supplementary material for: Predicting Malnutrition Risk with Data from Routinely Measured Clinical Biochemical Diagnostic Tests in Free-Living Older Populations
Source: Nutrients. 2021 May 31;13(6):1883. doi: 10.3390/nu13061883 (PMC8226876; doi:10.3390/nu13061883)
Supplement: Supplementary file 1 [file nutrients-13-01883-s001.zip]

Archive with 1 entries (1 files):
- nutrients-1186648-supplementary.pdf
